# Supplementary material for: The Effect of the Gallbladder Environment during Chronic Infection on Salmonella Persister Cell Formation
Source: Microorganisms. 2022 Nov 16;10(11):2276. doi: 10.3390/microorganisms10112276 (PMC9698170; doi:10.3390/microorganisms10112276)
Supplement: Supplementary file 1 [file microorganisms-10-02276-s001.zip › Supplementary Table S2.xlsx]

## Sheet: Figure 1
Table S2: Raw CFU data. Data in the different sheets corresponds to the raw CFU data that was used to create each figure.
Planktonic	TSB	TSB+Cipro	TSB+Kan	TSB+HB	TSB+HB+Cipro	TSB+HB+Kan	TSB+OX	TSB+OX+Cipro	TSB+OX+Kan
S. Typhimurium	1560000000	4000	100000000	1500000000	110000	29000000	1640000000	10000	350000000
	1320000000	6000	80000000	1460000000	60000	9000000	1180000000	0.999	460000000
	1680000000	4000	30000000	940000000	50000	8000000	1680000000	20000	350000000
Planktonic	TSB	TSB+Cipro	TSB+Kan	TSB+HB	TSB+HB+Cipro	TSB+HB+Kan	TSB+OX	TSB+OX+Cipro	TSB+OX+Kan
S. Typhi	620000000	800000	6000000	1420000000	600000	200000	750000000	400000	200000
	990000000	2300000	6000000	890000000	400000	100000	840000000	400000	900000
	1280000000	300000	8000000	1130000000	1400000	400000	830000000	2000000	400000

## Sheet: Figure 2
Typhimurium	Ox bile								Human bile
	TSB	TSB+Cipro	TSB+Ox bile	TSB+Ox bile+cipro	TSB	TSB+Kan	TSB+Ox bile	TSB+Ox bile+Kan	Typhimurium	TSB	TSB+Cipro	TSB+Kan	TSB+HB	TSB+HB+Cipro	TSB+HB+Kan
	680000000	17000000	200000000	102000000	97000000	12700000	120000000	6300000		23000000	80000	600000	150000000	30000	220000
	440000000	64000000	370000000	70000000	103000000	5700000	86000000	6700000		14000000	110000	1100000	30000000	40000	20000
	570000000	58000000	620000000	148000000	39000000	7500000	145000000	10500000		10000000	40000	5100000	100000000		20000
	400000000	57000000	740000000	96000000						18000000	30000	4000000	50000000	30000	10000
Typhi	Ox bile								Human bile
	TSB	TSB+Cipro	TSB+Ox bile	TSB+Ox bile+cipro	TSB	TSB+Kan	TSB+Ox bile	TSB+Ox bile+Kan	Typhi	TSB	TSB+Cipro	TSB+Kan	TSB+HB	TSB+HB+Cipro	TSB+HB+Kan
	70000000	2400000	25000000	2500000	86000000	1300000	170000000	70000		8000000	40000	230000	90000	7000	0
	31000000	180000	23000000	340000	90000000	1000000	77000000	100000		2000000	1600000	50000	220000	5000	4000
	49000000	1300000	70000000	29000	98000000	3200000	77000000	85000		2700000	900000	500000	4000000	3000	0
	75000000	4500000	72000000	310000						4000000	900000		120000	8000	5000

## Sheet: Figure 3
JSG3074
TSB	TSB+Cipro	TSB+Kan	TSB+HB	TSB+HB+Cipro	TSB+HB+Kan
250000	19000	500	57000	240000	0
190000	54000	0	200000	330000	0
55000	35000	0	450000	360000	0
45000	170000	0	37000	140000	0
JSG3441
TSB	TSB+Cipro	TSB+Kan	TSB+HB	TSB+HB+Cipro	TSB+HB+Kan
740000	1300000	400	24000	900000	0
440000	5100000	2600	130000	280000	0
1200000	1200000	5900	44000	200000	0
1500000	2200000	22000	20000	210000	0
JSG3981
TSB	TSB+Cipro	TSB+Kan	TSB+HB	TSB+HB+Cipro	TSB+HB+Kan
1700000	1200000	200	700	70000	100
280000	750000	700	10000	30000	0
2900000	2300000	14000	8000	180000	0
2700000	1100000	100	7000	800000	0
JSG3400
TSB	TSB+Cipro	TSB+Kan	TSB+HB	TSB+HB+Cipro	TSB+HB+Kan
1600000	24000	0	380000	66000	0
110000	90000	0	41000	200000	300
90000	36000	2000	260000	180000	0
38000	21000	0	38000	90000	0
JSG3076
TSB	TSB+Cipro	TSB+Kan	TSB+HB	TSB+HB+Cipro	TSB+HB+Kan
1500000	340000	20000	390000	310000	0
1500000	700000	2900	37000	900000	0
1300000	420000	2000	80000	420000	2000
2200000	610000	2100	43000	900000	2000
JSG3979
TSB	TSB+Cipro	TSB+Kan	TSB+HB	TSB+HB+Cipro	TSB+HB+Kan
1400000	1200000	300	18000	120000	0
7000000	3500000	9000	100000	250000	0
3600000	12000000	400	100000	170000	0
800000	4400000	2900	260000	200000	0

## Sheet: Figure 4
S. Typhimurium
Ampicillin					Cefepime
TSB	TSB+Amp	TSB+HB	TSB+HB+Amp		TSB	TSB+Amp	TSB+HB	TSB+HB+Amp
40000000	10000000	50000000	30000000		350000000	350000000	370000000	350000000
20000000	20000000	10000000	30000000		300000000	420000000	350000000	300000000
30000000	1000000	50000000	30000000		380000000	310000000	360000000	190000000
30000000	4000000	30000000	30000000		440000000	470000000	380000000	290000000
S. Typhi
Ampicillin
TSB	TSB+Amp	TSB+HB	TSB+HB+Amp		TSB	TSB+Cefe	TSB+HB	TSB+HB+Cefe
10000000	8000000	20000000	10000000		380000000	320000000	360000000	390000000
6000000	2000000	6000000	3000000		340000000	340000000	390000000	390000000
15000000	6000000	10000000	5000000		350000000	350000000	360000000	360000000
20000000	8000000	10000000	4000000		420000000	420000000	380000000	300000000

## Sheet: Figure 5
S. Typhimurium
Round	TSB				TSB+Cipro				TSB+HB				TSB+HB+Cipro
1	110000000	130000000	80000000	60000000	4000000	3700000	11000000	5900000	20000000	15000000	60000000	13000000	2300000	3000000	2900000	1100000
2	120000000	18000000	7000000	12000000	160000	70000	140000	240000	15000000	13000000	8000000	5000000	21000	90000	80000	110000
3	330000000	350000000	170000000	340000000	280000000	260000000	240000000	1300	60000000	60000000	50000000	60000000	290000	3000000	4300000	900000
4	100000000	70000000	22000000	14000000	350000	19000	170000	80000	38000000	28000000	8000000	2200000	150000	9000	320000	50000
5	60000000	200000000	33000	31000	18000	21000	150000000	120000	1000000	900000	1500000	500000	33000	31000	70000	15000
S. Typhi
Round	TSB				TSB+Cipro				TSB+HB				TSB+HB+Cipro
1	15000000	8000000	2900000	460000	140000	6000	23000	190000	7500000	9400000	7700000	6500000	370000	220000	8000	130000
2	5700000	40000000	17000	3000000	6000	1500	2900	3100	2800000	2900000	600000	2000000	100	100	0	200
3	4900000	100000000	500000000	500	1000	1300000	420000	200	6000000	200000000	1100000	100000	1600	200	500	200
4	40000	1100000	1500	40000	100	100	0	0	700000	200000	1000000	29000	100	0	100	0
5	400	1000000	8000	400	200	300	300	200	100	1200	27000	500	300	300	200	100
